# Supplementary material for: Opisthorchis felineus infection provokes time-dependent accumulation of oxidative hepatobiliary lesions in the injured hamster liver
Source: PLoS One. 2019 May 14;14(5):e0216757. doi: 10.1371/journal.pone.0216757 (PMC6516637; doi:10.1371/journal.pone.0216757)
Supplement: S4 Appendix — (XLSX) [file pone.0216757.s004.xlsx]

## Sheet: Sheet1
S1 Table. Urinary 8-hydroxy-2¢-deoxyguanosine (8-OHdG) levels in hamsters with opisthorchiasis
samples	Absorbance	8-OHdG, ng/ml
control	2.52	0.5
	1.172	5
	1.3	2
	1.346	1.8
OF_1m	0.4	15
	0.479	12
	0.351	20
OF_3m	0.83	6
	1.216	4
	1.1	5
	0.718	7
	0.51	10
	0.42	14
OF_6m	0.427	15
	0.634	7.5
	0.694	7.2
OF_11m	1.9	6
	2.1	5
	0.99	13.5
	1	13.5
OF_1.5y	0.535	10
	0.47	12
	0.58	8
	0.54	9
