# Supplementary material for: Opisthorchis felineus infection provokes time-dependent accumulation of oxidative hepatobiliary lesions in the injured hamster liver
Source: PLoS One. 2019 May 14;14(5):e0216757. doi: 10.1371/journal.pone.0216757 (PMC6516637; doi:10.1371/journal.pone.0216757)
Supplement: S5 Appendix — (XLSX) [file pone.0216757.s005.xlsx]

## Sheet: Sheet1
S5 Appendix. The values used to build Figure 3
	8-OHdG, ng/ml	SD
Intact	2.325	1.64829
1 m	15.6667	3.29983
3 m	7.66667	3.39935
6 m	9.9	3.60832
11 m	9.5	4.01559
1.5y	9.75	1.47902
SD - standard deviation
