# Supplementary material for: Opisthorchis felineus infection provokes time-dependent accumulation of oxidative hepatobiliary lesions in the injured hamster liver
Source: PLoS One. 2019 May 14;14(5):e0216757. doi: 10.1371/journal.pone.0216757 (PMC6516637; doi:10.1371/journal.pone.0216757)
Supplement: S6 Appendix — (XLSX) [file pone.0216757.s006.xlsx]

## Sheet: Sheet1
			S6 Appendix. The points extracted from Western blot images.
	Intact				Opisthorchiasis 1 month p.i.				Opisthorchiasis 3 month p.i.				Opisthorchiasis 6 month p.i.				Opisthorchiasis 1.5 year p.i.
	1	2	3	4	5	6	7	8	9	10	11		9	10	11		12	13	14
b-act	1291	1270	670	800	869	1455	1119	1200	1008	3194	2013	2011	2095	1246	1630	1200	1420	1000	1580	1200
CD68	88	85	15	35	9563	7295	6543	8550	9271	12818	10831	12099	9557	5947	7134	5500	10503	7012	6193	7338
TNFa	19	32	13	7	1383	1027	782	1100	2588	5004	4702	4300	2841	1621	2679	1690	5118	4385	3332	4101
aSMA	450	3050	999	899	8564	9767	7547	8900	10729	15241	13411	14300	12842	10316	9963	7998	13338	8595	3782	8099
CK7	491	680	300	510	2000	2998	3099	2900	2588	7076	6732	5500	4286	2996	2337	2598	3920	2237	2035	2598
CD163	756	381	289	325	574	354	525	459	997	1787	1415	1490	3762	2847	3156	2412	1228	1571	3181	1839
