# Supplementary material for: Opisthorchis felineus infection provokes time-dependent accumulation of oxidative hepatobiliary lesions in the injured hamster liver
Source: PLoS One. 2019 May 14;14(5):e0216757. doi: 10.1371/journal.pone.0216757 (PMC6516637; doi:10.1371/journal.pone.0216757)
Supplement: S7 Appendix — (XLSX) [file pone.0216757.s007.xlsx]

## Sheet: Sheet1
	S7 Appendix. Densitometry normalized to b-actin (calculated from densitometry of WB images)
	Intact				Opisthorchiasis 1 month p.i.				Opisthorchiasis 3 month p.i.				Opisthorchiasis 6 month p.i.				Opisthorchiasis 1.5 year p.i.
CD68	0.0681642	0.0669291	0.0223881	0.04375	11.0046	5.01375	5.84718	7.125	9.19742	4.01315	5.38053	6.01641	4.56181	4.77287	4.37669	4.58333	7.39648	7.012	3.91962	6.115
TNFa	0.0147173	0.0251969	0.019403	0.00875	1.59148	0.705842	0.698838	0.916667	2.56746	1.56669	2.33582	2.13824	1.35609	1.30096	1.64356	1.40833	3.60423	4.385	2.10886	3.4175
aSMA	0.348567	2.40157	1.49104	1.12375	9.85501	6.71271	6.74441	7.41667	10.6438	4.77176	6.6622	7.11089	6.12983	8.27929	6.11227	6.665	9.39296	8.595	2.39367	6.74917
CK7	0.380325	0.535433	0.447761	0.6375	2.3015	2.06048	2.76944	2.41667	2.56746	2.2154	3.34426	2.73496	2.04582	2.40449	1.43374	2.165	2.76056	2.237	1.28797	2.165
CD163	0.585593	0.3	0.431343	0.40625	0.660529	0.243299	0.469169	0.3825	0.989087	0.559487	0.702931	0.740925	1.7957	2.28491	1.9362	2.01	0.864789	1.571	2.01329	1.5325
