# Supplementary material for: Opisthorchis felineus infection provokes time-dependent accumulation of oxidative hepatobiliary lesions in the injured hamster liver
Source: PLoS One. 2019 May 14;14(5):e0216757. doi: 10.1371/journal.pone.0216757 (PMC6516637; doi:10.1371/journal.pone.0216757)
Supplement: S8 Appendix — (XLSX) [file pone.0216757.s008.xlsx]

## Sheet: Sheet1
		S8 Appendix. The values used to build Figure 5.
		Densitometry normalized to b-actin
			control	1 month	3 months	6 months	1.5 year
		CD68	0.05	7.28851	6.19703	4.57046	6.10937
		TNFa	0.02	0.998722	2.15666	1.43354	3.36603
		aSMA	1.3375	7.77071	7.35927	6.84047	6.79388
		CK7	0.500005	2.37714	2.70904	1.96135	2.09518
		CD163	0.442796	0.457666	0.750502	2.0056	1.48303
		Standard Deviation
			control	1m	3m	6m	1.5y
		CD68	0.0188258	2.29572	1.9015	0.140284	1.34781
		TNFa	0.00604638	0.364735	0.370532	0.130537	0.818153
		aSMA	0.738149	1.28559	2.12225	0.88439	2.70936
		CK7	0.0964526	0.255472	0.408575	0.358115	0.528698
		CD163	0.102069	0.151225	0.154711	0.178117	0.410175
